# Supplementary material for: Association Between Sociodemographic Variables, Healthy Habits, and Stress with Risk Scales for Liver Disease Associated with Metabolic Dysfunction
Source: Life (Basel). 2025 Jan 16;15(1):116. doi: 10.3390/life15010116 (PMC11766787; doi:10.3390/life15010116)
Supplement: Supplementary file 1 [file life-15-00116-s001.zip]

Archive with 1 entries (1 files):
- life-3406219-supplementary.pdf
